# Supplementary material for: Cooperative Interaction of Phenolic Acids and Flavonoids Contained in Activated Charcoal with Herb Extracts, Involving Cholesterol, Bile Acid, and FXR/PXR Activation in Broilers Fed with Mycotoxin-Containing Diets
Source: Antioxidants (Basel). 2022 Nov 7;11(11):2200. doi: 10.3390/antiox11112200 (PMC9686537; doi:10.3390/antiox11112200)
Supplement: Supplementary file 1 [file antioxidants-11-02200-s001.zip]

Archive with 1 entries (1 files):
- antioxidants-1988986-supplementary.pdf
